# Supplementary material for: Mapping the Access of Future Doctors to Health Information Technologies Training in the European Union: Cross-Sectional Descriptive Study
Source: J Med Internet Res. 2019 Aug 12;21(8):e14086. doi: 10.2196/14086 (PMC6709895; doi:10.2196/14086)
Supplement: Multimedia Appendix 1 [file jmir_v21i8e14086_app1.xlsx]

## Sheet: Hoja1
Country	Medical Schools	Website	Available HIT courses	Mandatory HIT courses	Course Name
Austria	Medical University of Graz	http://www.medunigraz.at/en/	Yes	Yes	Medical Informatics and Biostatistics
Austria	Johannes Kepler University Linz	http://www.jku.at/content/e213/e236890?showlang=eng	No	-
Austria	Karl Landsteiner University of Health Sciences	http://www.kl.ac.at/en/study	No	-
Austria	Medical University of Vienna	https://www.meduniwien.ac.at/web/en/	No	-
Austria	Medical Universty of Innsbruck	https://www.i-med.ac.at/mypoint/index.xml.en	No	-
Austria	Paracelsus Medical Private University	http://www.pmu.ac.at/en/home.html	No	-
Belgium	Catholic University of Louvain	https://uclouvain.be/fr/facultes/mede	Yes	No	Basics of informatics in the health sector
Belgium	Free University of Brussels	http://www.ulb.ac.be/	No	-
Belgium	University of Liege	https://www.programmes.uliege.be/cocoon/formations/M1MEDE01.html	No	-
Belgium	Faculty of Medicine of Namur	https://www.unamur.be/medecine/etudes-medecine	No	-
Belgium	Ghent University	https://www.ugent.be/en	No	-
Belgium	Hasselt University	https://www.uhasselt.be/en	No	-
Belgium	KU Leuven Faculty of Medicine	https://med.kuleuven.be/eng	No	-
Belgium	University of Antwerp	https://www.uantwerpen.be/en/	No	-
Belgium	University of Mons	https://web.umons.ac.be/en/	No	-
Belgium	Vrije Universiteit Brussel	http://www.vub.ac.be/en/	No	-
Bulgaria	Medical University, Sofia	http://www.mu-sofia.bg	Yes	Yes	Medical informatics
Bulgaria	Medical University Pleven	http://www.mu-pleven.bg/index.php/bg/	Yes	No	Medical informatics
Bulgaria	Medical University of Varna	http://www.mu-varna.bg/BG	No	-
Bulgaria	Plovdiv Medical University	https://mu-plovdiv.bg/en/	No	-
Bulgaria	University of Sofia "St. Kliment Ohridski"	https://www.uni-sofia.bg	No	-
Bulgaria	Trakia University	http://uni-sz.bg	No	-
Croatia	University of Zagreb	http://mef.unizg.hr/en/	Yes	Yes	Basics of Medical Informatics
Croatia	University of Osijek	http://www.unios.hr	Yes	Yes	Introduction to Medical Informatics
Croatia	University of Rijeka	http://www.uniri.hr	Yes	Yes	Medical Informatics
Croatia	University of Split	http://www.mefst.unist.hr/default.aspx	No	No
Cyprus	University of Cyprus	http://www.ucy.ac.cy/en/	Yes	Yes	eHealth & Medical Informatics
Cyprus	European University Cyprus	http://www.euc.ac.cy	No	-
Cyprus	Saint George's Medical School in Cyprus	https://www.med.unic.ac.cy/education/6-year-md-degree/	No	-
Cyprus	University of Nicosia Medical School	https://www.nicosia.sgul.ac.cy	No	-
Czech Republic	Charles University Faculty of Medicine in Hradec Kralove	https://is.cuni.cz/studium/eng/predmety/index.php?do=prohl&fak=11150&oborplan=FAVSEOB1	Yes	No	Introduction to Medical Informatics
Czech Republic	Charles University First Faculty of Medicine	http://en.lf1.cuni.cz/undergraduate-studies-master-studies-20182019	Yes	Yes	Medical informatics
Czech Republic	Charles University Second Faculty of Medicine	http://www.lf2.cuni.cz/en/study/syllabus	Yes	Yes	Medical informatics
Czech Republic	Charles University Faculty of Medicine in Pilsen	http://www.lfp.cuni.cz/sekce/180-vseobecne-lekarstvi.html	No	-
Czech Republic	Charles University Third Faculty of Medicine	https://www.lf3.cuni.cz/en/studium/magisterske/studijni-programy/	No	-
Czech Republic	Faculty of Military Health Sciences, University of Defence	https://www.unob.cz/en/fmhs/Pages/default.aspx	No	-
Czech Republic	Masaryk University	http://www.med.muni.cz/index.php?change=en&id=1&cookies=1	No	-
Czech Republic	Palacký University	https://obory.upol.cz/nc/en/obor/detail/general-medicine/?tx_vlkstagobory_katalog%5Bcontroller%5D=Obory&cHash=6f71e4ab7cf02b57b57e9601a4140558	No	-
Czech Republic	University of Ostrava	http://www.osu.eu/21522/general-medicine/	No	-
Denmark	Aalborg University	http://www.en.aau.dk	No	-
Denmark	Aarhus University	http://www.au.dk/en/	No	-
Denmark	University of Copenhagen	http://healthsciences.ku.dk	No	-
Denmark	University of Southern Denmark	https://www.sdu.dk/en/	No	-
Estonia	University of Tartu	https://www.ut.ee/en	No	-
Finland	University of Helsinki	https://www.helsinki.fi/en	Yes	Yes	Medical Information Technology
Finland	University of Oulu	http://www.oulu.fi/university/	No	-
Finland	University of Eastern Finland	https://www.uef.fi/en/etusivu	No	-
Finland	University of Tampere	https://www.uta.fi/en/	No	-
Finland	University of Turku	https://www.utu.fi/en/Pages/home.aspx	No	-
France	University of Reims Champagne-Ardenne	http://www.univ-reims.eu/	Yes	Yes	Biostatistics (1st yr - PACES), C2i level 2 - Health Professions (FASM2)
France	François Rabelais University (Tours)	https://www.univ-tours.fr/	Yes	Yes	C2i level 2 - Health Professions (DFASM1/SFASM2)
France	University of Nantes	http://www.univ-nantes.fr/english-version/	Yes	Yes	C2i level 2 - Health Professions (DFASM2)
France	Pierre and Marie Curie University (Paris 6) (merged into Sorbonne University on Jan 1, 2018)	https://www.sorbonne-universite.fr/en	Yes	Yes	C2i level 2 "health professions" (DFASM1)
France	University of Franche-Comté	http://www.univ-fcomte.fr/	Yes	No	Evaluation of methods of analysis applied to life and health sciences (1st yr) - includes Biostatistics, medical informatics and communication technology; Informatics (DFSGM2/DFSGM3)
France	University of Montpellier 1	https://www.umontpellier.fr/	Yes	No	Evaluation of the methods of analysis applied to life and health sciences (PACES) - including Introduction to Medical Informatics; C2i level 1 (DFGSM2/DFGSM3),
France	Henri Poincaré University (Nancy I)	http://welcome.univ-lorraine.fr/en	Yes	Yes	Medical Informatics (FGSM2)
France	Université Lille Nord de France – Campus Lille II	https://www.univ-lille.fr/	Yes	Yes	Medical Informatics and Internet Computer Certificate (C2i) Part 1 (MED-2)
France	Paris Descartes University (Paris 5)	http://www.univ-paris5.fr/	Yes	No	Statistics (PACES), Biomedical Informatics (DFGSM2)
France	University of Angers	http://www.univ-angers.fr/en/index.html	Yes	Yes
France	Aix-Marseille University	https://www.univ-amu.fr/en	No	-
France	University of Antilles-Guyane (University of the French West Indies)	http://www.univ-antilles.fr/	No	-
France	Victor Segalen Bordeaux 2 University (Bordeaux Segalen University)	https://www.u-bordeaux.com/	No	-
France	University of Burgundy	http://en.u-bourgogne.fr/	No	-
France	University of Western Brittany	https://www.univ-brest.fr/GB/#	No	-
France	University of Caen Lower Normandy	http://www.unicaen.fr/home-578581.kjsp?RH=UNIV-EN&RF=UNIV-EN	No	-
France	University of Auvergne (Clermont-Ferrand I)	http://en.uca.fr/	No	-
France	Joseph Fourier University (Grenoble I)	https://www.univ-grenoble-alpes.fr/en/	No	-
France	University of Limoges	https://www.unilim.fr/	No	-
France	Claude Bernard University Lyon 1, two UFR of Medicine: Lyon Est and Lyon Sud	https://www.univ-lyon1.fr/	No	-
France	Jean Monnet University (Saint-Étienne)	https://www.univ-st-etienne.fr	No	-
France	University of Nice Sophia Antipolis	http://unice.fr/en	No	-
France	University of New Caledonia – only the first year	http://unc.nc/	No	-
France	Paris Diderot University (Paris 7)	https://www.univ-paris-diderot.fr/	No	-
France	Paris-Sud 11 University	http://www.u-psud.fr/en/international.html	No	-
France	Paris 12 Val de Marne University	http://www.en.u-pec.fr/	No	-
France	Paris 13 University (Paris North)	https://www.univ-paris13.fr/	No	-
France	University of Picardy-Jules Verne (Amiens)	https://www.u-picardie.fr/university-of-picardy-jules-verne-110990.kjsp	No	-
France	University of Poitiers	http://www.univ-poitiers.fr/home-750171.kjsp?RH=1328179805685&RF=1328179651080	No	-
France	University of Rennes 1	https://international.univ-rennes1.fr/	No	-
France	University of Rouen	http://rouenuniversity.univ-rouen.fr/	No	-
France	University of Strasbourg	http://www.en.unistra.fr/index.php?id=english	No	-
France	Paul Sabatier University (Toulouse III), two UFR – Purpan and Rangueil	http://www.univ-tlse3.fr/home/home-page-en-379161.kjsp?RH=ACCUEIL	No	-
France	Versailles Saint-Quentin-en-Yvelines University	http://www.uvsq.fr/welcome-uvsq-371399.kjsp?RH=VF&RF=EN	No	-
Germany	University Hospitals of the Ruhr-Universität Bochum	https://www.ruhr-uni-bochum.de/index_en.htm	Yes	No	Biometrics and Epidemiology
Germany	Cologne	http://www.portal.uni-koeln.de/uoc_home.html?&L=1	Yes	Yes	Epidemiology, biometrics and medical informatics
Germany	Otto-Guericke-University of Magdeburg	http://www.ovgu.de/unimagdeburg/en/	Yes	Yes	Epidemiology, Medical Biometry and Medical Informatics
Germany	Martin-Luther University of Halle and Wittenberg	http://www.uni-halle.de/?lang=en	Yes	Yes	Epidemiology, medical biometry and medical informatics
Germany	Dresden (TU)	https://tu-dresden.de/	Yes	Yes	Epidemiology, Medical Biometry and Medical Informatics
Germany	Leipzig	https://www.uni-leipzig.de/en/	Yes	Yes	Epidemiology, Medical Biometry and Medical Informatics
Germany	Medical University of Lübeck	https://www.uni-luebeck.de/universitaet/universitaet.html	Yes	Yes	Epidemiology, medical biometry and Medical Informatics
Germany	Friedrich Schiller University Jena	https://www.uni-jena.de/en/start.html	Yes	Yes	Epidemiology, medical biometry and Medical Informatics
Germany	Witten/Herdecke University	https://www.uni-wh.de/en/uwh-international/start/	Yes	No	Epidemiology, medical biometry and medical informatics
Germany	Medical University of Hannover (MHH)	https://www.mh-hannover.de/index.php?&L=1	Yes	Yes	Epidemiology, Medical Biometry, Medical Informatics
Germany	Essen	https://www.uni-due.de/en/index.php	Yes	No	Health Technology Assessment + Medical Informatics + Robotics and Programming with Lego - An introductory Course to Robotics and Programming for Medical Students
Germany	Saarbrücken/Campus Homburg	https://www.uni-saarland.de/en/home.html	Yes	No	Med. Biometry, Epidemiology and Medical Informatics + Lecture Epidemiology and Medical Informatics
Germany	Justus-Liebig-Universität Gießen	https://www.uni-giessen.de/welcome?set_language=en	Yes	No	Medical informatics
Germany	Ernst Moritz Arndt University of Greifswald	https://www.medizin.uni-greifswald.de/de/home/	Yes	No	Medical Informatics
Germany	Rhenish Friedrich Wilhelm University of Bonn	https://www.uni-bonn.de/	Yes	No	Medical Informatics
Germany	Westphalian University of Münster	https://www.uni-muenster.de/en/	Yes	No	Medical Informatics
Germany	Asklepios Medical School	https://www.asklepios.com/ach/	Yes	No	Medical Informatics
Germany	Rhenish Westphalian Technical University of Aachen	http://www.rwth-aachen.de/cms/~a/root/?lidx=1	Yes	No	Medicine and Technology + Bioinformatics
Germany	Albert Ludwig University of Freiburg	http://www.medizinstudium.uni-freiburg.de/	No	-
Germany	Ruprecht Karl University of Heidelberg	http://www.medizinische-fakultaet-hd.uni-heidelberg.de/	No	-
Germany	Heidelberg-Mannheim	https://www.umm.uni-heidelberg.de/home/	No	-
Germany	Eberhard Karl University of Tübingen	https://www.uni-tuebingen.de/en	No	-
Germany	University of Ulm	https://www.uni-ulm.de/en/	No	-
Germany	Friedrich-Alexander University of Erlangen and Nürnberg	https://www.fau.eu/	No	-
Germany	Ludwigs-Maximilians University of Munich (LMU)	http://www.med.uni-muenchen.de/index.html	No	-
Germany	Technical University of Munich (TU)	http://www.med.tum.de/de/die-fakult%C3%A4t-f%C3%BCr-medizin	No	-
Germany	University of Regensburg	https://www.uni-regensburg.de/medizin/fakultaet/index.html	No	-
Germany	Julius Maximilian University of Würzburg	https://www.med.uni-wuerzburg.de/en/startseite/	No	-
Germany	Charité – University Medicine Berlin	https://www.charite.de/en/	No	-
Germany	University of Hamburg (University Medical Center Hamburg-Eppendorf)	https://www.uni-hamburg.de/en/	No	-
Germany	Johann Wolfgang von Goethe University of Frankfurt am Main	http://www.goethe-university-frankfurt.de/en?locale=en	No	-
Germany	Philipps University of Marburg	https://www.uni-marburg.de/en	No	-
Germany	Medizinische Fakultät, Universität Rostock, Rostock	https://www.uni-rostock.de/en/	No	-
Germany	Heinrich-Heine University of Düsseldorf	https://www.uni-duesseldorf.de/home/en/home.html	No	-
Germany	Georgia-Augusta University of Göttingen	https://www.uni-goettingen.de/en/1.html	No	-
Germany	University of Oldenburg, European Medical School	https://www.uni-oldenburg.de/	No	-
Germany	Johannes Gutenberg University of Mainz	https://www.uni-mainz.de/eng/	No	-
Germany	Christian-Albrecht University of Kiel	https://www.uni-kiel.de/de/	No	-
Greece	Democritus University of Thrace	www.duth.gr	Yes	Yes	Information Technologies, ELECTIVE: Internet and Health, Information Systems in Health, Telematic applications in Health,
Greece	University of Crete	http://www.uoc.gr	Yes	Yes	Medical Informatics
Greece	University of Patras	www.upatras.gr	Yes	Yes	Medical Informatics
Greece	University of Thessaloniki	www.auth.gr	Yes	Yes	Medical Informatics I, Medical Informatics II
Greece	Aristotle University of Thessaly	http://www.uth.gr	Yes	No	Medical Informatics I, Medical Informatics II
Greece	University of Ioannina	www.uoi.gr	Yes	Yes	Medical IT
Greece	National and Kapodistrian University of Athens	https://www.uoa.gr	No	-
Hungary	Albert Szent-Györgyi Medical University	http://www.med.u-szeged.hu/english	Yes	Yes	Introduction to Medical Informatics
Hungary	University of Debrecen	http://aok.unideb.hu	No	-
Hungary	Semmelweis University	http://semmelweis.hu	No	-
Hungary	University of Pécs	https://pte.hu/english	No	-
Ireland	National University of Ireland, Galway School of Medicine	http://www.nuigalway.ie/medicine/	Yes	No	Health informatics, Becoming a Medical Innovator
Ireland	University College Dublin School of Medicine and Medical Science	http://www.ucd.ie/medicine/index.html	Yes	Yes	Healthcare Imaging and Information Systems,
Ireland	Royal College of Surgeons in Ireland School of Medicine	http://www.rcsi.ie/school_medicine	No	-
Ireland	Trinity College, Dublin School of Medicine	http://www.tcd.ie/medicine/	No	-
Ireland	University College Cork School of Medicine	https://www.ucc.ie/en/medical/	No	-
Ireland	University of Limerick Graduate Entry Medical School	https://www.ul.ie/gems/	No	-
Italy	Humanitas University	https://www.hunimed.eu/	Yes	Yes	Biostatistics, ICT for Medicine (2nd yr)
Italy	University of Florence	https://www.unifi.it/changelang-eng.html	Yes	Yes	Information Technology (1st yr)
Italy	University of Perugia	https://www.unipg.it/en/	Yes	Yes	Medical and Scientific Methodology (2st yr) - includes Bioengineering and Medical Informatics, Medical Statistics
Italy	University of Pisa	https://www.unipi.it/index.php/english	Yes	Yes	Medical Computer Science (3rd yr)
Italy	University of L'Aquila	http://www.univaq.it/en/	Yes	Yes	Medical Informatics, Biomedical Statistics, and scientific English
Italy	Vita-Salute San Raffaele University	http://www.unisr.it/en/	Yes	Yes	Statistics and Bioinformatics (1st yr)
Italy	University of Molise	https://www.unimol.it/english/	Yes	Yes
Italy	D'Annunzio University of Chieti–Pescara	http://www.med.unich.it/	No	-
Italy	University of Bari	http://www.uniba.it/english-version	No	-
Italy	University of Foggia	https://en.unifg.it/	No	-
Italy	Magna Græcia University of Catanzaro	https://www.unicz.it/eng/public/index.php	No	-
Italy	University of Naples	http://www.unina.it/en_GB/home	No	-
Italy	University of Naples II	http://international.unicampania.it/index.php/en	No	-
Italy	University of Salerno	https://web.unisa.it/en/home	No	-
Italy	University of Bologna	https://www.unibo.it/en	No	-
Italy	University of Ferrara	http://www.unife.it/international	No	-
Italy	University of Modena and Reggio Emilia	http://www.international.unimore.it/	No	-
Italy	University of Parma	https://en.unipr.it/	No	-
Italy	University of Trieste	http://www.units.it/	No	-
Italy	University of Udine	https://www.uniud.it/en/uniud-international?set_language=en&set_language=en	No	-
Italy	University of Rome La Sapienza	http://en.uniroma1.it/	No	-
Italy	University of Rome Tor Vergata	http://web.uniroma2.it/home/newlang/english	No	-
Italy	University of Genoa	https://www.unige.it/en/	No	-
Italy	University of Brescia	https://en.unibs.it/	No	-
Italy	University of Milan	http://www.unimi.it/ENG/	No	-
Italy	University of Milan - Bicocca	https://www.unimib.it/unimib-international	No	-
Italy	University of Insubria	https://www.uninsubria.eu	No	-
Italy	University of Pavia	http://www.unipv.eu/site/en/home.html	No	-
Italy	Marche Polytechnic University	http://www.univpm.it/Entra/Universita_Politecnica_delle_Marche_Home/L/1	No	-
Italy	University of Eastern Piedmont	https://www.uniupo.it/	No	-
Italy	University of Turin	https://en.unito.it/	No	-
Italy	University of Cagliari	https://www.unica.it/unica/en/homepage.page	No	-
Italy	University of Sassari	https://en.uniss.it/	No	-
Italy	University of Catania	http://www.unict.it/en	No	-
Italy	University of Messina	http://www.unime.it/en/home	No	-
Italy	University of Palermo	http://www.unipa.it/target/international-students/en/	No	-
Italy	University of Siena	https://en.unisi.it/	No	-
Italy	University of Padova	http://www.unipd.it/en/	No	-
Italy	University of Verona	http://www.univr.it/en/home	No	-
Italy	Biomedical University of Rome	http://www.unicampus.it/eng/	No	-
Italy	Universita Cattolica del Sacro Cuore	http://www.ucsc.it/	No	-
Latvia	Riga Stradiņš University	https://www.rsu.lv	No	-
Latvia	University of Latvia	https://www.lu.lv/eng/	No	-
Lithuania	Lithuanian University of Health Sciences	http://www.lsmuni.lt	No	-
Lithuania	Vilnius University	https://www.vu.lt	No	-
Luxembourg	University of Luxembourg	https://www.uni.lu	No	-
Malta	University of Malta	https://www.um.edu.mt/	No	-
Netherlands	Universiteit van Amsterdam, Faculty of Medicine	https://www.amc.nl/	Yes	No	Advanced Medical Image Processing; eHealth; Biomedical Information Systems
Netherlands	VU University Medical Center Amsterdam, Faculty of Medicine	https://www.vu.nl/en/index.aspx	Yes	No	Advanced Medical Technology
Netherlands	University of Groningen, Faculty of Medicine	https://www.rug.nl/	Yes	No	The Industry Perspectives on Innovative Medicine Intensive Summer Course
Netherlands	University of Leiden, Faculty of Medicine	https://www.universiteitleiden.nl/en	No	-
Netherlands	Universiteit Maastricht, Faculty of Health, Medicine and Life Sciences	https://www.maastrichtuniversity.nl/	No	-
Netherlands	Radboud University Nijmegen, Faculty of Medicine	https://www.ru.nl/english/	No	-
Netherlands	Erasmus Universiteit Rotterdam, Faculty of Medicine	https://www.eur.nl/en	No	-
Netherlands	Universiteit Utrecht, Faculty of Medicine	https://www.uu.nl/en	No	-
Netherlands	Saba University School of Medicine	https://www.saba.edu/	No	-
Poland	Medical University of Warsaw	http://www.wum.edu.pl/en/english	Yes	Yes	Clinical Informatics and Biostatistics
Poland	Faculty of Medicine and Health Sciences of the University of Zielona Góra	http://www.uz.zgora.pl/index.php?en	Yes	Yes	Information Technology (1st yr); Also, elective course "Information technology in morphometry", 6th yr)
Poland	Medical University of Białystok	https://www.umb.edu.pl/en/index.php	Yes	Yes	Information Technology (1st yr); Biostatistics (2nd yr)
Poland	Faculty of Medical Sciences of the University of Warmia and Mazury in Olsztyn	http://www.uwm.edu.pl/en	Yes	Yes	Information Technology; Biostatistics
Poland	Medical University of Łódź	http://en.umed.pl/	Yes	Yes	Medical Informatics
Poland	Jagiellonian University Medical College in Kraków	http://www.cm-uj.krakow.pl/indexen.php	Yes	Yes	Medical Informatics including Biostatistics
Poland	Medical University of Gdańsk	https://mug.edu.pl/	Yes	Yes	Telemedicine: Possibilities and Limitations; Legal and Organisational Aspects of Medicine - includes Health IT
Poland	Collegium Medicum in Bydgoszcz of the Nicolaus Copernicus University in Toruń	https://www.umk.pl/en/	No	-
Poland	Medical University of Silesia in Katowice	http://sum.edu.pl/en	No	-
Poland	Medical University of Lublin	http://www.umlub.pl/en/	No	-
Poland	Poznań University of Medical Sciences	http://www.ump.edu.pl/en	No	-
Poland	Pomeranian Medical University in Szczecin	https://www.pum.edu.pl/english/programs-in-english-language	No	-
Poland	Wrocław Medical University	https://www.en.umed.wroc.pl/	No	-
Poland	Faculty of Medicine and Health Sciences of the Jan Kochanowski University in Kielce	http://www.ujk.edu.pl/index_en.php	No	-
Poland	Faculty of Medicine of the University of Rzeszów	http://www.univ.rzeszow.pl/en	No	-
Poland	Faculty of Medicine of the Andrzej Frycz Modrzewski Krakow University	https://www.ka.edu.pl/en/	No	-
Poland	Faculty of Health Sciences and Physical Culture of the Kazimierz Pułaski University of Technology and Humanities in Radom	https://www.uniwersytetradom.pl/redirect.php?action=setcategory&id=1681	No	-
Poland	Faculty of Natural Sciences and Technology of the University of Opole	http://www.uni.opole.pl/en	No	-
Poland	Faculty of Medicine of the Lazarski University in Warsaw	https://www.lazarski.pl/en/	No	-
Portugal	Universidade Nova de Lisboa	http://www.nms.unl.pt/main/index.php?lang=pt	Yes	No	Informatics and Applications of Medical Informatics, Tele-Health & Health Information Technologies In Public Health
Portugal	University of Porto	https://sigarra.up.pt/fmup/pt/cur_geral.cur_planos_estudos_view?pv_plano_id=5402&pv_ano_lectivo=2017&pv_tipo_cur_sigla=&pv_origem=CUR	Yes	Yes	Telemedicine and eHealth
Portugal	University of Algarve	https://www.ualg.pt/pt/curso/1537	No	-
Portugal	University of Beira Interior	http://www.ubi.pt/en/page/faculty_of_health_sciences	No	-
Portugal	University of Coimbra	https://apps.uc.pt/courses/EN/programme/5841/2018-2019?id_branch=16221	No	-
Portugal	University of Lisbon	http://www.medicina.ulisboa.pt/ensino/mestrado-integrado-em-medicina/	No	-
Portugal	University of Minho	https://www.uminho.pt/PT/ensino/oferta-educativa/_layouts/15/UMinho.PortalUM.UI/Pages/CatalogoCursoDetail.aspx?itemId=2769&catId=8	No	-
Romania	University of Medicine and Pharmacy of Craiova	http://www.umfcv.ro	Yes	Yes	Medical informatics
Romania	University of Medicine and Pharmacy of Târgu Mureș	https://www.umftgm.ro/home.html	Yes	No	Medical informatics
Romania	Carol Davila University of Medicine and Pharmacy	https://umfcd.ro	Yes	Yes	Medical informatics and biostatistics
Romania	Iuliu Hațieganu University of Medicine and Pharmacy	http://www.medicina.umfcluj.ro/facmed-ro/desprefm/curriculummed-ro	Yes	Yes	Medical informatics and biostatistics
Romania	Ovidius University	http://medicina.univ-ovidius.ro	Yes	Yes	Medical informatics and biostatistics
Romania	University of Galați	http://www.ugal.ro/facultati/facultatea-de-medicina-si-farmacie	Yes	Yes	Medical informatics and biostatistics
Romania	University of Oradea	http://fmforadea.ro	Yes	No	Medical informatics and biostatistics
Romania	Victor Babeș University of Medicine and Pharmacy, Timișoara	http://www.umft.ro	Yes	No	Medical informatics and biostatistics
Romania	Titu Maiorescu University	http://www.utm.ro	Yes	No	Medical informatics and biostatistics
Romania	Vasile Goldiș Western University of Arad	http://www.uvvg.ro/site/	Yes	No	Medical informatics and biostatistics
Romania	Grigore T. Popa University of Medicine and Pharmacy	http://www.umfiasi.ro	No	-
Romania	Transilvania University of Brașov	http://www.unitbv.ro	No	-
Romania	Lucian Blaga University of Sibiu	https://www.ulbsibiu.ro/ro/facultati/medicina/	N/A	N/A
Slovakia	Comenius University	http://www.uniba.sk/	No	-
Slovakia	Slovak Medical University	http://www.szu.sk/	No	-
Slovakia	Pavol Jozef Šafárik University	https://www.upjs.sk/en/faculty-of-medicine/	N/A	N/A
Slovenia	University of Maribor	https://www.um.si/Strani/default.aspx	Yes	Yes	Medical informatics, e-Health and medical statistics
Slovenia	University of Ljubljana	http://www.uni-lj.si	Yes	No	Modern Informatics in Biomedicine
Spain	University of Valladolid	http://www.uva.es/	Yes	Yes	Biomedical Research and New Technologies
Spain	University of Lleida	http://www.udl.cat/	Yes	No	IT Resources; Telemedicine
Spain	University of Salamanca	http://www.usal.es/	Yes	Yes	Medicina Applied Informatics
Spain	University of Valencia	http://www.uv.es/	Yes	No	New technologies in biomedicine
Spain	University of Cordoba	http://www.uco.es	Yes	Yes	Research and New Technologies
Spain	University of Zaragoza	http://www.unizar.es/	Yes	Yes	Research and New Technologies
Spain	University of La Laguna	http://www.ull.es/	Yes	No	Research and New Technologies, Telemedicine and telehealth
Spain	University of Girona	http://www.udg.edu/	Yes	No	Telemedicine: internet technologies for health
Spain	University of Cadiz	http://www.uca.es/	No	-
Spain	Univeristy of Oviedo	http://www.uniovi.es/	No	-
Spain	University Alfonso X El Sabio	http://www.uax.es/	No	-
Spain	University Autonoma de Madrid	http://www.uam.es/	No	-
Spain	University Cardenal Herrera	https://www.uchceu.es/	No	-
Spain	University Complutense of Madrid	http://www.ucm.es/	No	-
Spain	University Miguel Hernandez	http://www.umh.es/	No	-
Spain	University of Alcala	https://www.uah.es/export/sites/uah/es/estudios/.galleries/Archivos-estudios/GR/Unico/AG215_2_6_1_E_Plan-estudios-G215.pdf	No	-
Spain	University of Cantabria	http://web.unican.es/	No	-
Spain	University of Extremadura	http://www.unex.es/	No	-
Spain	University of Murcia	http://www.um.es/	No	-
Spain	University of Navarra	http://www.unav.edu/	No	-
Spain	University of Santiago de Compostela	http://www.usc.es/	No	-
Spain	University of Seville	http://www.us.es/	No	-
Spain	University Pompeu Fabra	http://www.upf.edu/	No	-
Spain	University Rovira i Virgili	http://www.urv.cat/	No	-
Spain	Universty of Castilla	http://www.med-ab.uclm.es/	No	-
Sweden	Lund University	https://www.med.lu.se/	No	-
Sweden	Gothenburg University	https://www.gu.se/	No	-
Sweden	Karolinska Institute	https://ki.se/	No	-
Sweden	Linköping University	https://liu.se/	No	-
Sweden	Umeå University	http://www.umu.se/	No	-
Sweden	Uppsala University	http://www.uu.se/	No	-
Sweden	Örebro University	https://www.oru.se	No	-
United Kingdom (England)	Barts and The London School of Medicine and Dentistry	http://www.smd.qmul.ac.uk/	No	-
United Kingdom (England)	Brighton and Sussex Medical School	https://www.bsms.ac.uk/index.aspx	No	-
United Kingdom (England)	University of Bristol	http://www.bristol.ac.uk	No	-
United Kingdom (England)	Hull York Medical School	https://www.hyms.ac.uk	No	-
United Kingdom (England)	Imperial College School of Medicine	https://www.imperial.ac.uk/medicine/	No	-
United Kingdom (England)	Keele University School of Medicine	https://www.keele.ac.uk/medicine/mbchb5years/courseinformationandcurriculummap/	No	-
United Kingdom (England)	King's College London School of Medicine and Dentistry	https://www.kcl.ac.uk/lsm/index.aspx	No	-
United Kingdom (England)	Lancaster Medical School	http://www.lancaster.ac.uk/lms/study-with-us/undergraduate/mbchb/course-structure/#year5	No	-
United Kingdom (England)	Leeds School of Medicine	http://medhealth.leeds.ac.uk/medicine	No	-
United Kingdom (England)	Leicester Medical School	https://www2.le.ac.uk/departments/medicine/mbchb	No	-
United Kingdom (England)	Liverpool Medical School	https://www.liverpool.ac.uk/medicine/	No	-
United Kingdom (England)	Manchester Medical School	https://www.bmh.manchester.ac.uk	No	-
United Kingdom (England)	Medical Sciences Division, University of Oxford	https://www.medsci.ox.ac.uk/study/medicine	No	-
United Kingdom (England)	Newcastle University Medical School	https://www.ncl.ac.uk/undergraduate/degrees/a100/#courseoverview	No	-
United Kingdom (England)	Norwich Medical School at The University of East Anglia	http://www.uea.ac.uk/medicine	No	-
United Kingdom (England)	Peninsula College of Medicine and Dentistry	https://www.plymouth.ac.uk/courses/undergraduate/bmbs-bachelor-of-medicine-bachelor-of-surgery	No	-
United Kingdom (England)	St George's, University of London	https://www.sgul.ac.uk/study/undergraduate/undergraduate-courses/medicine-mbbs/modules	No	-
United Kingdom (England)	School of Clinical Medicine, University of Cambridge	https://www.medschl.cam.ac.uk/education/courses/cgc/course-content/	No	-
United Kingdom (England)	Sheffield Medical School	https://www.sheffield.ac.uk/medicine	No	-
United Kingdom (England)	Southampton Medical School	https://www.southampton.ac.uk/medicine/	No	-
United Kingdom (England)	UCL Medical School	https://www.ucl.ac.uk/medical-school/study/undergraduate/mbbs-programme/course-overview	No	-
United Kingdom (England)	University of Birmingham Medical School	https://www.birmingham.ac.uk/undergraduate/courses/med/medicine.aspx	No	-
United Kingdom (England)	University of Nottingham Medical School	https://www.nottingham.ac.uk/medicine/index.aspx	No	-
United Kingdom (England)	Warwick Medical School	https://warwick.ac.uk/fac/med/study/ugr/courseinfo/structure/	No	-
United Kingdom (Northern Ireland)	Queen's University Belfast	http://www.qub.ac.uk	No	-
United Kingdom (Scotland)	University of St Andrews School of Medicine	http://medicine.st-andrews.ac.uk	Yes	Yes
United Kingdom (Scotland)	University of Edinburgh Medical School	https://www.ed.ac.uk/medicine-vet-medicine/edinburgh-medical-school	Yes	Yes
United Kingdom (Scotland)	University of Aberdeen School of Medicine	https://www.abdn.ac.uk/smmsn/	No	-
United Kingdom (Scotland)	Dundee Medical School	https://www.dundee.ac.uk	No	-
United Kingdom (Scotland)	Glasgow Medical School	https://www.gla.ac.uk/schools/medicine/	No	-
United Kingdom (Wales)	Cardiff University School of Medicine	http://www.cardiff.ac.uk/medicine	No	-
United Kingdom (Wales)	Swansea University Medical School	http://www.swansea.ac.uk/medicine/	No	-
