# Supplementary material for: Mapping the Access of Future Doctors to Health Information Technologies Training in the European Union: Cross-Sectional Descriptive Study
Source: J Med Internet Res. 2019 Aug 12;21(8):e14086. doi: 10.2196/14086 (PMC6709895; doi:10.2196/14086)
Supplement: Multimedia Appendix 2 [file jmir_v21i8e14086_app2.xlsx]

## Sheet: Hoja1
Country	Medical Schools	Available HIT courses	Mandatory HIT courses	Population	GDP per capita	Medical graduates/100000	Physicians/100000	EHR presence	Nation-wide EHR
Austria	6	1	1	8576261	130	14.11	512.96	Yes	In progress
Belgium	10	1	0	11258434	119	14.24	307.41	Yes	In progress
Bulgaria	6	2	1	7202198	47	12.05	413.76	Yes	Yes
Croatia	4	3	3	4225316	59	12.19	323.65	Yes	In progress
Cyprus	4	1	1	847008	82		376.84	Yes	In progress
Czech Republic	9	3	2	10538275	85	12.66	368.79	Yes	In progress
Denmark	4	0	-	5659715	125	22.06	367.77	Yes	Yes
Estonia	1	0	-	1313271	76	11.02	345.65	Yes	Yes
Finland	5	1	1	5471753	110	12.03	320.63	Yes	Yes
France	34	10	7	66415161	107	9.04	313.14	Yes	In progress
Germany	38	16	8	81197537	124	11.71	418.65	Yes	In progress
Greece	7	6	5	10858018	73	9.32	653.56	Yes	In progress
Hungary	4	1	1	9855571	68	14.14	321.12	Yes	Yes
Ireland	6	2	1	4628949	134	24.44	293.54	Yes	In progress
Italy	41	7	7	60795612	96	12.35	395.27	Yes	In progress
Latvia	2	0	-	1986096	64	16.33	321.25	Yes	In progress
Lithuania	2	0	-	2921262	75	16.11	446.69	Yes	Yes
Luxembourg	1	0	-	562958	266	0	288.45	Yes	In progress
Malta	1	0	-	429344	84	22.62	382.78	Yes	Yes
Netherlands	9	3	0	16900726	131	14.36	349.78	Yes	In progress
Poland	19	7	7	38005614	68	10.24	232.81	Yes	In progress
Portugal	7	2	1	10374822	78	16.44	477.51	Yes	In progress
Romania	13	10	5	19870647	55	22.17	284.1	Yes	In progress
Slovakia	3	0	-	5421349	77	13.51	347.96	Yes	In progress
Slovenia	2	2	1	2062874	83	15.88	301.4	Yes	In progress
Spain	25	8	4	46449565	91	13.39	382.35	Yes	In progress
Sweden	7	0	-	9747355	123	10.16	427.06	Yes	Yes
United Kingdom	32	2	2	64875165	109	12.87	278.27	Yes	Yes
